# Supplementary material for: Full Sails against Cancer
Source: Int J Environ Res Public Health. 2022 Dec 10;19(24):16609. doi: 10.3390/ijerph192416609 (PMC9778763; doi:10.3390/ijerph192416609)
Supplement: Supplementary file 1 [file ijerph-19-16609-s001.zip]

Archive with 1 entries (1 files):
- ijerph-1895588-supplementary.pdf
